# Supplementary material for: Difference of immune cell infiltration between stable and unstable carotid artery atherosclerosis
Source: J Cell Mol Med. 2021 Nov 3;25(23):10973–9. doi: 10.1111/jcmm.17018 (PMC8642673; doi:10.1111/jcmm.17018)
Supplement: Supplementary file 2 — DataSheet S2 [file JCMM-25-10973-s001.csv]

	B cells naive	B cells memory	Plasma cells	T cells CD8	T cells CD4 naive	T cells CD4 memory resting	T cells CD4 memory activated	T cells follicular helper	T cells regulatory (Tregs)	T cells gamma delta	NK cells resting	NK cells activated	Monocytes	Macrophages M0	Macrophages M1	Macrophages M2	Dendritic cells resting	Dendritic cells activated	Mast cells resting	Mast cells activated	Neutrophils
B cells naive	NA	0.0190728968515772	0.123705192402168	0.247685509989247	0.0803728372473032	0.380246913140055	0.857453066680693	0.339614029749866	0.207506981333912	0.131271195287705	0.181501767643595	0.229275771324259	0.630294587950893	0.24234197161652	0.628747025183213	0.019621697493412	0.124776505552739	0.287816816226508	0.0332853151466277	0.0675305760875768	0.401167762521252
B cells memory	0.0190728968515772	NA	6.43977893233227e-09	0.205742595377749	0.575345981622315	0.925242190109802	0.160540260700846	0.00690673545546461	0.4143201656987	0.634431090405055	0.581158808797156	0.427242339097632	0.73808754081629	0.744759075577248	0.686207460369767	0.0124146709931248	0.180894884672973	0.672022929843082	0.483736178476622	0.27768696989768	0.275379158787766
Plasma cells	0.123705192402168	6.43977893233227e-09	NA	0.199086476041173	0.777925778411982	0.949325326459973	0.386151330566828	0.0039588500691512	0.486577578896242	0.966973919057786	0.934330312309828	0.69004322679811	0.768511195277809	0.495610975880146	0.689024869241563	0.135236222689719	0.579355567794457	0.631363192430244	0.127622206569857	0.0392698991241369	0.4883469471495
T cells CD8	0.247685509989247	0.205742595377749	0.199086476041173	NA	0.186902160807084	0.898107167089643	0.00349367521013844	0.436379667744012	0.247564186582342	0.0600420338128487	0.105903215989115	0.216386542788891	0.705994427636805	0.374348529853513	0.913105375831881	0.211630063650048	0.358922553705327	0.87187673394838	0.355901050643492	0.40087894286952	0.418551100590449
T cells CD4 naive	0.0803728372473032	0.575345981622315	0.777925778411982	0.186902160807084	NA	0.0258198161755478	0.510627198337587	0.655274716381191	0.599265452793355	1.84297022087776e-13	0.895064160537204	0.762973334889934	0.261634144907091	0.606790311082059	0.871578154200305	0.253382520319319	0.860351787744331	0.716801024043211	0.363526751319111	0.37172947690238	0.721969254644535
T cells CD4 memory resting	0.380246913140055	0.925242190109802	0.949325326459973	0.898107167089643	0.0258198161755478	NA	0.863458575101913	0.693401564535612	0.454796549913023	0.00671834561876383	0.160530467252522	0.298962299147529	0.344413042600034	0.00454273699195529	0.0267336441407968	0.00438568615044854	0.641086617717073	0.96681246435059	0.740775050413714	0.861417640962195	0.149173844644999
T cells CD4 memory activated	0.857453066680693	0.160540260700846	0.386151330566828	0.00349367521013844	0.510627198337587	0.863458575101913	NA	0.503094084804335	0.206058700188969	0.2444018034226	0.143178384504232	0.817578741865162	0.824140552299549	0.0947672523202476	0.67528512575233	0.390380007305037	0.324367132658891	0.546676073068658	0.345206012259768	0.950324453161802	0.533573740107903
T cells follicular helper	0.339614029749866	0.00690673545546461	0.0039588500691512	0.436379667744012	0.655274716381191	0.693401564535612	0.503094084804335	NA	0.267914711136289	0.918063473610145	0.41258474853888	0.097221021538402	0.287169484854394	0.714955484486378	0.392904896499305	0.299995212242412	0.563107535330543	0.572223289255312	0.607967771119408	0.151334230273016	0.868969563466916
T cells regulatory (Tregs)	0.207506981333912	0.4143201656987	0.486577578896242	0.247564186582342	0.599265452793355	0.454796549913023	0.206058700188969	0.267914711136289	NA	0.428276711170274	0.0920101883897231	0.846934202118836	0.783527373754902	0.661116230609086	0.80959690074063	0.976602564771498	0.821290357367972	0.877171476788609	0.424208441871723	0.951376219537394	0.164473186056039
T cells gamma delta	0.131271195287705	0.634431090405055	0.966973919057786	0.0600420338128487	1.84297022087776e-13	0.00671834561876383	0.2444018034226	0.918063473610145	0.428276711170274	NA	0.579311732000821	0.37655423541582	0.0511395094381961	0.519433307806773	0.680881222058551	0.113602491641835	0.742356458880518	0.585143940198795	0.30644371586191	0.725790418368703	0.638456273669872
NK cells resting	0.181501767643595	0.581158808797156	0.934330312309828	0.105903215989115	0.895064160537204	0.160530467252522	0.143178384504232	0.41258474853888	0.0920101883897231	0.579311732000821	NA	0.131817488301736	0.0858557146412542	0.020760843112702	0.251549797108356	0.622434122541491	0.714165070103575	0.0651929595104357	0.0356269764962169	0.125301135389085	0.348883548844854
NK cells activated	0.229275771324259	0.427242339097632	0.69004322679811	0.216386542788891	0.762973334889934	0.298962299147529	0.817578741865162	0.097221021538402	0.846934202118836	0.37655423541582	0.131817488301736	NA	0.105120861790954	0.050538309000594	0.543470075445246	0.933070910090821	0.535665719963913	0.617498305918133	0.532763599456945	0.354507751584977	0.73865079383321
Monocytes	0.630294587950893	0.73808754081629	0.768511195277809	0.705994427636805	0.261634144907091	0.344413042600034	0.824140552299549	0.287169484854394	0.783527373754902	0.0511395094381961	0.0858557146412542	0.105120861790954	NA	0.807822965742404	0.394647347217361	0.0969239777359374	0.467644848990614	0.767665865737329	0.845172365252458	0.935946180077155	0.819541610260497
Macrophages M0	0.24234197161652	0.744759075577248	0.495610975880146	0.374348529853513	0.606790311082059	0.00454273699195529	0.0947672523202476	0.714955484486378	0.661116230609086	0.519433307806773	0.020760843112702	0.050538309000594	0.807822965742404	NA	0.147641743744003	0.188702085606891	0.760272793866734	0.373456307139393	0.82998695163235	0.344241150582762	0.749504752477887
Macrophages M1	0.628747025183213	0.686207460369767	0.689024869241563	0.913105375831881	0.871578154200305	0.0267336441407968	0.67528512575233	0.392904896499305	0.80959690074063	0.680881222058551	0.251549797108356	0.543470075445246	0.394647347217361	0.147641743744003	NA	0.189920825516741	0.955912312588602	0.492710376537492	0.181854775772415	0.824040751333663	0.722971399338256
Macrophages M2	0.019621697493412	0.0124146709931248	0.135236222689719	0.211630063650048	0.253382520319319	0.00438568615044854	0.390380007305037	0.299995212242412	0.976602564771498	0.113602491641835	0.622434122541491	0.933070910090821	0.0969239777359374	0.188702085606891	0.189920825516741	NA	0.104599513822716	0.799853009438521	0.492726459032786	0.985892964825836	0.867286615303539
Dendritic cells resting	0.124776505552739	0.180894884672973	0.579355567794457	0.358922553705327	0.860351787744331	0.641086617717073	0.324367132658891	0.563107535330543	0.821290357367972	0.742356458880518	0.714165070103575	0.535665719963913	0.467644848990614	0.760272793866734	0.955912312588602	0.104599513822716	NA	0.416841897375381	0.99916198291301	0.501606160583392	0.504173572598545
Dendritic cells activated	0.287816816226508	0.672022929843082	0.631363192430244	0.87187673394838	0.716801024043211	0.96681246435059	0.546676073068658	0.572223289255312	0.877171476788609	0.585143940198795	0.0651929595104357	0.617498305918133	0.767665865737329	0.373456307139393	0.492710376537492	0.799853009438521	0.416841897375381	NA	0.275474919130676	0.873210165483848	0.650734666823586
Mast cells resting	0.0332853151466277	0.483736178476622	0.127622206569857	0.355901050643492	0.363526751319111	0.740775050413714	0.345206012259768	0.607967771119408	0.424208441871723	0.30644371586191	0.0356269764962169	0.532763599456945	0.845172365252458	0.82998695163235	0.181854775772415	0.492726459032786	0.99916198291301	0.275474919130676	NA	0.00234023943323969	0.853378605435937
Mast cells activated	0.0675305760875768	0.27768696989768	0.0392698991241369	0.40087894286952	0.37172947690238	0.861417640962195	0.950324453161802	0.151334230273016	0.951376219537394	0.725790418368703	0.125301135389085	0.354507751584977	0.935946180077155	0.344241150582762	0.824040751333663	0.985892964825836	0.501606160583392	0.873210165483848	0.00234023943323969	NA	0.633710804293956
Neutrophils	0.401167762521252	0.275379158787766	0.4883469471495	0.418551100590449	0.721969254644535	0.149173844644999	0.533573740107903	0.868969563466916	0.164473186056039	0.638456273669872	0.348883548844854	0.73865079383321	0.819541610260497	0.749504752477887	0.722971399338256	0.867286615303539	0.504173572598545	0.650734666823586	0.853378605435937	0.633710804293956	NA
